# Supplementary material for: Degradation of Cellular miR-27 by a Novel, Highly Abundant Viral Transcript Is Important for Efficient Virus Replication In Vivo
Source: PLoS Pathog. 2012 Feb 9;8(2):e1002510. doi: 10.1371/journal.ppat.1002510 (PMC3276556; doi:10.1371/journal.ppat.1002510)
Supplement: Table S1 — miR-27a Sequences from total RNA and Ago2-IP used to generate Figure 2D . Sequences that were used to generate the sequence logo representation of miR-27a in Figure 2D. The full-length sequence is indicated in grey at the top of the list, and sequences presenting with 3′ additions are listed afterward. For each sequence, the size and the normalized number of reads (per million miRNA reads) are indicated. Only sequences cloned at least once per 1×106 miRNA reads were taken into account. (XLS) [file ppat.1002510.s004.xls]

## Sheet: Supplementary Table 1 (miR-27a)
Table S1: miR-27a Sequences from total RNA and Ago2-IP used to generate Figure 2D
Sequences that were used to generate the sequence logo representation of miR-27a in Figure 2D. The full-length sequence is indicated in grey at the top of the list, and sequences presenting with 3’ additions are listed afterward. For each sequence, the size and the normalized number of reads (per million miRNA reads) are indicated. Only sequences cloned at least once per 1x106 miRNA reads have be…
miR	NIH-3T3, total RNA, mock			NIH-3T3, total RNA, 6 hpi MCMV			NIH-3T3, Ago2 IP, mock			NIH-3T3, Ago2 IP, 6 hpi MCMV
	Sequence	Length	Read nb (per M)	Sequence	Length	Read nb (per M)	Sequence	Length	Read nb (per M)	Sequence	Length	Read nb (per M)
mmu-miR-27a	UUCACAGUGGCUAAGUUCCGC	21	1115	UUCACAGUGGCUAAGUUCCGC	21	819	UUCACAGUGGCUAAGUUCCGC	21	877	UUCACAGUGGCUAAGUUCCGC	21	387
	UUCACAGUGGCUAAGUUCCCCA	22	4	UUCACAGUGGCUAAGUUCCAAA	22	29	UUCACAGUGGCUAAGUUCCGAA	22	22	UUCACAGUGGCUAAGUUCCGAA	22	16
	UUCACAGUGGCUAAGUUCCCCU	22	6	UUCACAGUGGCUAAGUUCCGAA	22	8	UUCACAGUGGCUAAGUUCCGAG	22	1	UUCACAGUGGCUAAGUUCCGAC	22	2
	UUCACAGUGGCUAAGUUCCGAA	22	27	UUCACAGUGGCUAAGUUCCGCU	22	89	UUCACAGUGGCUAAGUUCCGAU	22	7	UUCACAGUGGCUAAGUUCCGAG	22	1
	UUCACAGUGGCUAAGUUCCGAU	22	7	UUCACAGUGGCUAAGUUCCGAAU	23	103	UUCACAGUGGCUAAGUUCCGCA	22	57	UUCACAGUGGCUAAGUUCCGAU	22	3
	UUCACAGUGGCUAAGUUCCGCA	22	89	UUCACAGUGGCUAAGUUCCGUAGAAAA	27	17	UUCACAGUGGCUAAGUUCCGCU	22	105	UUCACAGUGGCUAAGUUCCGCA	22	21
	UUCACAGUGGCUAAGUUCCGCC	22	4				UUCACAGUGGCUAAGUUCCGGA	22	1	UUCACAGUGGCUAAGUUCCGCU	22	38
	UUCACAGUGGCUAAGUUCCGCU	22	129				UUCACAGUGGCUAAGUUCCGGU	22	2	UUCACAGUGGCUAAGUUCCGGA	22	1
	UUCACAGUGGCUAAGUUCCGGA	22	3				UUCACAGUGGCUAAGUUCCGUU	22	5	UUCACAGUGGCUAAGUUCCGUU	22	2
	UUCACAGUGGCUAAGUUCCGUU	22	6				UUCACAGUGGCUAAGUUCCGAAA	23	9	UUCACAGUGGCUAAGUUCCGAAA	23	16
	UUCACAGUGGCUAAGUUCCGAAA	23	12				UUCACAGUGGCUAAGUUCCGAAC	23	6	UUCACAGUGGCUAAGUUCCGAAC	23	10
	UUCACAGUGGCUAAGUUCCGAAC	23	1				UUCACAGUGGCUAAGUUCCGAAU	23	12	UUCACAGUGGCUAAGUUCCGAAG	23	2
	UUCACAGUGGCUAAGUUCCGAAG	23	2				UUCACAGUGGCUAAGUUCCGAGA	23	4	UUCACAGUGGCUAAGUUCCGAAU	23	10
	UUCACAGUGGCUAAGUUCCGAAU	23	12				UUCACAGUGGCUAAGUUCCGCAA	23	12	UUCACAGUGGCUAAGUUCCGAGA	23	7
	UUCACAGUGGCUAAGUUCCGACA	23	2				UUCACAGUGGCUAAGUUCCGCAU	23	14	UUCACAGUGGCUAAGUUCCGCAA	23	5
	UUCACAGUGGCUAAGUUCCGAGA	23	6				UUCACAGUGGCUAAGUUCCGCGA	23	1	UUCACAGUGGCUAAGUUCCGCAG	23	1
	UUCACAGUGGCUAAGUUCCGAGC	23	1				UUCACAGUGGCUAAGUUCCGCUU	23	1	UUCACAGUGGCUAAGUUCCGCAU	23	4
	UUCACAGUGGCUAAGUUCCGAUA	23	1				UUCACAGUGGCUAAGUUCCGUAA	23	5	UUCACAGUGGCUAAGUUCCGUAA	23	4
	UUCACAGUGGCUAAGUUCCGCAA	23	17				UUCACAGUGGCUAAGUUCCGUAU	23	2	UUCACAGUGGCUAAGUUCCGUAU	23	1
	UUCACAGUGGCUAAGUUCCGCAG	23	2				UUCACAGUGGCUAAGUUCCGCAAA	24	1	UUCACAGUGGCUAAGUUCCGAAAA	24	3
	UUCACAGUGGCUAAGUUCCGCAU	23	10				UUCACAGUGGCUAAGUUCCGCAAU	24	3	UUCACAGUGGCUAAGUUCCGAAAU	24	2
	UUCACAGUGGCUAAGUUCCGCCA	23	1				UUCACAGUGGCUAAGUUCCGCAUA	24	1	UUCACAGUGGCUAAGUUCCGAACA	24	1
	UUCACAGUGGCUAAGUUCCGUAA	23	6				UUCACAGUGGCUAAGUUCCGCUAGA	25	1	UUCACAGUGGCUAAGUUCCGCAAA	24	2
	UUCACAGUGGCUAAGUUCCGUAU	23	4							UUCACAGUGGCUAAGUUCCGCAAU	24	3
	UUCACAGUGGCUAAGUUCCGAAAU	24	2							UUCACAGUGGCUAAGUUCCGUAAA	24	2
	UUCACAGUGGCUAAGUUCCGCAAA	24	3
	UUCACAGUGGCUAAGUUCCGCAAU	24	2
	UUCACAGUGGCUAAGUUCCGCAGA	24	5
	UUCACAGUGGCUAAGUUCCGUAGA	24	2
	UUCACAGUGGCUAAGUUCCGACGAU	25	1
		Total	367		Total	246		Total	272		Total	157
