# Supplementary material for: Degradation of Cellular miR-27 by a Novel, Highly Abundant Viral Transcript Is Important for Efficient Virus Replication In Vivo
Source: PLoS Pathog. 2012 Feb 9;8(2):e1002510. doi: 10.1371/journal.ppat.1002510 (PMC3276556; doi:10.1371/journal.ppat.1002510)
Supplement: Table S3 — Modifications (Tailing/Trimming) of miR-27a and b sequences in total RNA and Ago2-IP. Representation of all observed modifications of miR-27a and b in the deep-sequencing libraries. fl: full length; id: identical (similar to genomic sequence); iso: isoform (differs from genomic sequence); 3trim: 3′ trimmed; 3add: 3′ tailed; 5trim: 5′ trimmed; 5add: 5′ tailed. The normalized number of reads (per million miRNA reads) is represented as well as the ratio in percentage relative to the other modifications. (XLS) [file ppat.1002510.s006.xls]

## Sheet: Supplementary Table 3 (miR-27)
Table S3: Modifications (Tailing/Trimming) of miR-27a and b sequences in total RNA and Ago2-IP
Representation of all observed modifications of miR-27a and b in the deep-sequencing libraries. fl: full length; id: identical (similar to genomic sequence); iso: isoform (differs from genomic sequence); 3trim: 3’ trimmed; 3add: 3’ tailed; 5trim: 5’ trimmed; 5add: 5’ tailed. The normalized number of reads (per million miRNA reads) is represented as well as the ratio in percentage relative to the …
mmu-miR-27a	NIH-3T3, total RNA, mock		NIH-3T3, total RNA, 6 hpi MCMV		NIH-3T3, Ago2 IP, mock		NIH-3T3, Ago2 IP, 6 hpi MCMV
	Read nb (per M)	%	Read nb (per M)	%	Read nb (per M)	%	Read nb (per M)	%
fl_id	1115	53.58	819	42.0431	877	46.8483	387	31.5403
fl_iso	251	12.0615	97	4.97947	245	13.0876	115	9.37245
3trim_id	297	14.272	670	34.3943	412	22.0085	504	41.0758
3trim_iso	11	0.528592	4	0.205339	8	0.42735	6	0.488998
3add_id	4	0.192215	0	0	1	0.0534188	0	0
3add_iso	388	18.6449	248	12.731	311	16.6132	188	15.3219
5trim_id	6	0.288323	71	3.64476	8	0.42735	13	1.05949
5trim_iso	2	0.0961076	1	0.0513347	2	0.106838	3	0.244499
5trim3trim_id	2	0.0961076	7	0.359343	2	0.106838	7	0.570497
5trim3trim_iso	0	0	0	0	0	0	0	0
5trim3add_id	0	0	0	0	0	0	0	0
5trim3add_iso	2	0.0961076	31	1.59138	5	0.267094	4	0.325998
5add_id	1	0.0480538	0	0	0	0	0	0
5add_iso	0	0	0	0	0	0	0	0
5add3trim_id	1	0.0480538	0	0	1	0.0534188	0	0
5add3trim_iso	0	0	0	0	0	0	0	0
5add3add_id	0	0	0	0	0	0	0	0
5add3add_iso	1	0.0480538	0	0	0	0	0	0
Total	2081		1948		1872		1227
mmu-miR-27b	NIH-3T3, total RNA, mock		NIH-3T3, total RNA, 6 hpi MCMV		NIH-3T3, Ago2 IP, mock		NIH-3T3, Ago2 IP, 6 hpi MCMV
	Read nb (per M)	%	Read nb (per M)	%	Read nb (per M)	%	Read nb (per M)	%
fl_id	3326	62.7784	3315	60.0761	3514	63.4754	2490	60.4369
fl_iso	540	10.1925	446	8.08264	605	10.9285	405	9.8301
3trim_id	161	3.03888	289	5.2374	228	4.1185	265	6.43204
3trim_iso	7	0.132125	1	0.0181225	7	0.126445	4	0.0970874
3add_id	305	5.75689	109	1.97535	282	5.09393	170	4.12621
3add_iso	871	16.4402	1193	21.6202	822	14.8483	660	16.0194
5trim_id	20	0.377501	90	1.63103	29	0.523844	58	1.40777
5trim_iso	4	0.0755002	1	0.0181225	4	0.0722543	4	0.0970874
5trim3trim_id	0	0	11	0.199348	2	0.0361272	7	0.169903
5trim3trim_iso	0	0	0	0	0	0	0	0
5trim3add_id	2	0.0377501	0	0	3	0.0541908	4	0.0970874
5trim3add_iso	13	0.245376	10	0.181225	10	0.180636	20	0.485437
5add_id	35	0.660627	52	0.94237	18	0.325145	22	0.533981
5add_iso	5	0.0943752	1	0.0181225	5	0.0903179	5	0.121359
5add3trim_id	1	0.018875	0	0	2	0.0361272	2	0.0485437
5add3trim_iso	0	0	0	0	0	0	0	0
5add3add_id	1	0.018875	0	0	2	0.0361272	1	0.0242718
5add3add_iso	5	0.0943752	0	0	3	0.0541908	3	0.0728155
Total	5298		5518		5536		4120
