# Supplementary material for: Degradation of Cellular miR-27 by a Novel, Highly Abundant Viral Transcript Is Important for Efficient Virus Replication In Vivo
Source: PLoS Pathog. 2012 Feb 9;8(2):e1002510. doi: 10.1371/journal.ppat.1002510 (PMC3276556; doi:10.1371/journal.ppat.1002510)
Supplement: Table S4 — Changes in nucleotide sequence of the different mutants and their impact on the putative m168 coding sequence. Changes in nucleotide sequence and in the encoded aminoacids are shown. (XLSX) [file ppat.1002510.s007.xlsx]

## Sheet: Supplementary Table 4
Table S4: Changes in nucleotide sequence of the different mutants and their impact on the putative m168 coding sequence
WT-MCMV
ggg act tct ttt cac agc tta tta ttc cgc aga tcg tcg tct
G T S F H S L L F R R S S S
MCMV-m169-mut
ggg act tct ttc cat agt tta tta ttc cgc aga tcg tcg tct
G T S F H S L L F R R S S S
MCMV-m169-mut-rev
ggg act tct ttt cac agc tta tta ttc cgc aga tcg tcg tct
G T S F H S L L F R R S S S
MCMV-m169-miR-16
=> G T S and then a frameshift and stop codon after about 28 aminoacids
MCMV-m169-miR-M23-2
ggg act ctt tat ggg ggc gtt tac aag cgg aga tcg tcg tct
G T S Y G G V Y K R R S S S
