# Supplementary material for: Degradation of Cellular miR-27 by a Novel, Highly Abundant Viral Transcript Is Important for Efficient Virus Replication In Vivo
Source: PLoS Pathog. 2012 Feb 9;8(2):e1002510. doi: 10.1371/journal.ppat.1002510 (PMC3276556; doi:10.1371/journal.ppat.1002510)
Supplement: Table S5 — List of all primers used for PCR or cloning. Primers used for generation of MCMV deletion mutants using ET-cloning (A), for the generation of MCMV mutants using Markerless mutagenesis (B) and for qRT-PCR (C) are shown. (XLSX) [file ppat.1002510.s008.xlsx]

## Sheet: Supplementary Table 5
Table S5: List of all primers used for PCR or cloning
A. Primers used for generation of MCMV deletion mutants using ET-cloning
Δ7S.1-gfp	F: 5' AACTGGAAAATATAGTTAGCACCGTTAGAGAGGGCGACAGATTTCGATCACTACAAGGACGACGACGACAAGTAA 3'
	R: 5' CGGCGCGAAGACACAGACGTATAGCGCTGTACGTCCTACCGAATCGCGGTGTGACACAGGAACACTTAACGGCTGA 3'
Δ7S.2-gfp	F: 5' GAAAGCCCCATGTCTATCGGAAACACACTACGGTTCAAGAGAGGGCCCTACTACAAGGACGACGACGACAAGTAA 3'
	R: 5' GCGGGCGTCCAGAGACAGAGGACTCCGGCGGCGGACACTAACGATCCGGGGTGACACAGGAACACTTAACGGCTGA 3'
Δ7S.3-gfp	F: 5' CGAACGTCGATCCAAACACCCTCTTCCGCACGCGCAGCTGCTGGCCCTCACTACAAGGACGACGACGACAAGTAA 3'
	R: 5' ATGTGCTCGGTTAACGAGTTGGCCTTCGTCCGGCTGTCCGGCACGACTACGTGACACAGGAACACTTAACGGCTGA 3'
Δm167	F: 5' CGAACGTCGATCCAAACACCCTCTTCCGCACGCGCAGCTGCTGGCCCTCACTACAAGGACGACGACGACAAGTAA 3'
	R: 5' ATGCTCACGTGGCAGAGTGTGGAAACTTTGACAGCGGATGTTGCGACCCGACAGGAACACTTAACGGCTGA 3'
Δm168	F: 5' ATGCGAGGACGGACACACGAGGGAAGGATGTATGTGCGTGAAAGAACACGTAGGACGACGACGACAAGTAA 3'
	R: 5' CGACTGCCCGTCTCCTTCGGAGTAGAAACTCTATCCTCGGAGCGATCCTCGCAGGAACACTTAACGGCTGA 3'
Δm169	F: 5' GAACACTTTCGGTGACATGAACGATGAAGTGGCGGGAGAAAGTAGCAAGCTCAGGACGACGACGACAAGTAA 3'
	R: 5' ATGAGCAACGCGGTCCCGTTCGTCCCCTACGCGGGTATCGGCCACAACCTCAGGAACACTTAACGGCTGA 3'
Δm170	F: 5' CCTGGTACCTGCGCGGCGGTCAACCCGTAACGCCTGTAGCATGCCGGCGGGAGGACGACGACGACAAGTAA 3'
	R: 5' ATGCTCACGTGGCAGAGTGTGGAAACTTTGACAGCGGATGTTGCGACCCGAAGGAACACTTAACGGCTGA 3'
B. Primers used for generation of MCMV mutants using Markerless mutagenesis (Tischer et al. Biotechniques 2006)
Generation of MCMV-m169-mut
1. PCR
H5-m169-pepkan	5’-tgaggagaccgttctcaggcagacatccgaagggacttctttCcaTagTttattattccgcagatcgtcgtctgggggagat AGGATGACGACGATAAGTAGGG-3’
Pepkan rev	5’-CAACCAATTAACCAATTCTGATTAG-3’
2. PCR
H3-m169-pepkan	5’- CCTCGGAGCGATCCTCGTCCGCCGTCTCCCCCCGTCCGTGATCTCCCCCAGACGACGATCTGCGGAATAATAAACTATGGAAAGAAGTCCCTTCGGATGTCTCAACCAATTAACCAATTCTGATTAG-3’
m169 pepkan-for	5’- TGAGGAGACCGTTCTCAGGCAGAC-3’
Generation of MCMV-m169-rev
H5-m169-rep	AGTAGCATCTCCCGATGAGGAGACCGTTCTCAGGCAGACATCCGAAGGGACTTCTTTTCACAGCTTATTATTCCGCAGAT AGGATGACGACGATAAGTAGGG
Pepkan rev	5’-CAACCAATTAACCAATTCTGATTAG-3’
2. PCR
H3-m169-rep	5'-TCCGCCGTCTCCCCCCGTCCGTGATCTCCCCCAGACGACGATCTGCGGAATAATAAGCTGTGAAAAGAAGTCCCTTCGGA CAACCAATTAACCAATTCTGATTAG
m169 pepkan-for	5’- TGAGGAGACCGTTCTCAGGCAGAC-3’
Generation of MCMV-m169-miR-16
1. PCR
H5-m169-miR-16-pepkan	5’-tgaggagaccgttctcaggcagacatccgaagggacttcttagcagcaaaccctattggcggatcgtcgtctgggggagat AGGATGACGACGATAAGTAGGG-3’
Pepkan rev	5’-CAACCAATTAACCAATTCTGATTAG-3’
2. PCR
H3-m169-miR-16-pepkan	5’- CCTCGGAGCGATCCTCGTCCGCCGTCTCCCCCCGTCCGTGATCTCCCCCAGACGACGATCCGCCAATAGGGTTTGCTGCTAAGAAGTCCCTTCGGATGTCTCAACCAATTAACCAATTCTGATTAG-3’
m169 pepkan-for	5’- TGAGGAGACCGTTCTCAGGCAGAC-3’
Generation of MCMV-m169-miR-M23-2
1. PCR
H5-m169-miR-M23-2-pepkan	5’-tgaggagaccgttctcaggcagacatccgaagggacttctatgggggcgtttacaagcgggatcgtcgtctgggggagat AGGATGACGACGATAAGTAGGG-3’
Pepkan rev	5’-CAACCAATTAACCAATTCTGATTAG-3’
2. PCR
H3-m169-miR-M23-2-pepkan	5’- CCTCGGAGCGATCCTCGTCCGCCGTCTCCCCCCGTCCGTGATCTCCCCCAGACGACGATCCCGCTTGTAAACGCCCCCATAGAAGTCCCTTCGGATGTCTCAACCAATTAACCAATTCTGATTAG-3’
m169 pepkan-for	5’- TGAGGAGACCGTTCTCAGGCAGAC-3’
Generation of MCMV-m169-PRS-mut
1. PCR
H5-m169-bHuR-1 pepkan	5'-ACGGACACACGAGGGAAGGATGTATGTGCGTGAAAGAACACGTTCTCGTTTCTTTCTTCTTGCGTATTGCATTCAAGTAGCATCTAGGATGACGACGATAAGTAGGG-3’
Pepkan rev	5’-CAACCAATTAACCAATTCTGATTAG-3’
2. PCR
m169-bHuR-1-for	5’-ACGGACACACGAGGGAAGGATGT -3’
H3-m169-bHuR-1 pepkan	5'-TCCCTTCGGATGTCTGCCTGAGAACGGTCTCCTCATCGGGAGATGCTACTTGAATGCAATACGCAAGAAGAAAGAAACGACAACCAATTAACCAATTCTGATTAG-3’
C. List of primers used for qPCR analysis
miR-27a-for	5'-TTCACAGTGGCTAAGTTCCGC-3'
miR-24-for	5'-TGGCTCAGTTCAGCAGGAACAG-3'
miR-16-for	5'-TAGCAGCACGTAAATATTGGCG-3'
m169-for	5´-CAGGCAGACATCCGAAGGGACTT-3
m169-rev	5´-TCTCCCCCCGTCCGTGATCT-3
IE1-for	5'-TCA GCC ATC AAC TCT GCT ACC AAC-3'
IE1-rev	5'-ATC TGA AAC AGC CGT ATA TCA TCT TG-3'
gapdh-for	5'-TGT CAA GCT CAT TTC CTG GTA TGA-3'
gapdh-rev	5'-CTT ACT CCT TGG AGG CCA TGT AG-3'
LBR-for	5'-GGA AGT TTG TTG AGG GTG AAG TGG T-3'
LBR-rev	5'-CCA GTT CGG TGC CAT CTT TGT ATT T-3'
irf1-for	5'-AGA GCC AGA TCC CAA GAC ATG GAA-3'
irf1-rev	5'-ACA GCA GAG CTG CCC TTG TTC CTA-3'
